# Supplementary material for: The impact of Brazil’s transport network on the spread of COVID-19
Source: Sci Rep. 2023 Feb 8;13:2240. doi: 10.1038/s41598-022-27139-1 (PMC9906601; doi:10.1038/s41598-022-27139-1)
Supplement: Supplementary file 1 — Supplementary Information 1. [file 41598_2022_27139_MOESM1_ESM.xlsx]

## Sheet: Planilha1
A1	A2
Óbidos (PA)	Itaituba (PA)
Óbidos (PA)	Oriximiná (PA)
Óbidos (PA)	Brejo (MA)
Água Boa (MT)	Várzea Grande (MT)
Água Boa (MT)	São Félix do Araguaia (MT)
Água Boa (MT)	Confresa (MT)
Água Boa (MG)	Várzea Grande (MT)
Água Boa (MG)	Confresa (MT)
Água Boa (MG)	São Félix do Araguaia (MT)
Água Boa (MG)	Água Boa (MG)
Água Boa (MT)	Canarana (MT)
Água Boa (MG)	Palmas (TO)
Alenquer (PA)	Itaituba (PA)
Alenquer (PA)	Oriximiná (PA)
Alenquer (PA)	Brejo (MA)
Alenquer (PA)	Óbidos (PA)
Almeirim (PA)	Porto de Moz (PA)
Almeirim (PA)	Breves (PA)
Almeirim (PA)	Almeirim (PA)
Almeirim (PA)	Belém (PA)
Almeirim (PA)	Altamira (PA)
Almeirim (PA)	Macapá (AP)
Alta Floresta (MT)	Várzea Grande (MT)
Alta Floresta (MT)	Campo Grande (MS)
Alta Floresta (MT)	Campinas (SP)
Alta Floresta (MT)	Manaus (AM)
Altamira (PA)	Belém (PA)
Altamira (PA)	Manaus (AM)
Altamira (PA)	Itaituba (PA)
Altamira (PA)	Santarém (PA)
Altamira (PA)	Parintins (AM)
Altamira (PA)	Breves (PA)
Altamira (PA)	São Luís (MA)
Altamira (PA)	Campinas (SP)
Angra dos Reis (RJ)	Jundiaí (SP)
Angra dos Reis (RJ)	São Paulo (SP)
Angra dos Reis (RJ)	Mangaratiba (RJ)
Angra dos Reis (RJ)	Paraty (RJ)
Angra dos Reis (RJ)	Belo Horizonte (MG)
Angra dos Reis (RJ)	Rio de Janeiro (RJ)
Aracaju (SE)	Confins (MG)
Aracaju (SE)	Campinas (SP)
Aracaju (SE)	Recife (PE)
Aracaju (SE)	Salvador (BA)
Aracaju (SE)	Aracaju (SE)
Aracaju (SE)	Rio Largo (AL)
Aracaju (SE)	Rio de Janeiro (RJ)
Aracaju (SE)	Guarulhos (SP)
Aracaju (SE)	São Paulo (SP)
Aracaju (SE)	Brasília (DF)
Aracaju (SE)	Ilhéus (BA)
Aracaju (SE)	Porto Seguro (BA)
Aracaju (SE)	Vitória da Conquista (BA)
Aracaju (SE)	Goiânia (GO)
Aracaju (SE)	São José dos Pinhais (PR)
Aracaju (SE)	Santa Rita (PB)
Aracaju (SE)	São Luís (MA)
Aracaju (SE)	Ribeirão Preto (SP)
Aracati (CE)	Campinas (SP)
Aracati (CE)	Fortaleza (CE)
Aracati (CE)	Mossoró (RN)
Aracati (CE)	Recife (PE)
Aracati (CE)	São Gonçalo do Amarante (RN)
Araçatuba (SP)	Belo Horizonte (MG)
Araçatuba (SP)	Campinas (SP)
Araçatuba (SP)	Guarulhos (SP)
Araçatuba (SP)	Rio de Janeiro (RJ)
Araçatuba (SP)	São Paulo (SP)
Araçatuba (SP)	Ribeirão Preto (SP)
Araguaína (TO)	Belém (PA)
Araguaína (TO)	Brasília (DF)
Arapongas (PR)	São José dos Pinhais (PR)
Araraquara (SP)	Campinas (SP)
Araxá (MG)	Confins (MG)
Araxá (MG)	Uberaba (MG)
Arealva (SP)	Guarulhos (SP)
Arealva (SP)	Campinas (SP)
Arealva (SP)	Marília (SP)
Arealva (SP)	Porto Seguro (BA)
Arealva (SP)	Arealva (SP)
Arealva (SP)	Ribeirão Preto (SP)
Arealva (SP)	Bauru (SP)
Arealva (SP)	São Paulo (SP)
Arealva (SP)	Rio de Janeiro (RJ)
Aripuanã (MT)	Várzea Grande (MT)
Aripuanã (MT)	Juína (MT)
Aripuanã (MT)	Tangará da Serra (MT)
Bagé (RS)	Porto Alegre (RS)
Bagé (RS)	Caxias do Sul (RS)
Barra do Garças (MT)	Várzea Grande (MT)
Barra do Garças (MT)	Goiânia (GO)
Barreiras (BA)	Confins (MG)
Barreiras (BA)	Belo Horizonte (MG)
Barreiras (BA)	Brasília (DF)
Barreiras (BA)	Salvador (BA)
Barreiras (BA)	Barreiras (BA)
Barretos (SP)	São Paulo (SP)
Bauru (SP)	Jundiaí (SP)
Bauru (SP)	Bauru (SP)
Bauru (SP)	Presidente Prudente (SP)
Belém (PA)	Boa Vista (RR)
Belém (PA)	Confins (MG)
Belém (PA)	Parauapebas (PA)
Belém (PA)	Manaus (AM)
Belém (PA)	Fortaleza (CE)
Belém (PA)	Guarulhos (SP)
Belém (PA)	Altamira (PA)
Belém (PA)	Campinas (SP)
Belém (PA)	Marabá (PA)
Belém (PA)	Macapá (AP)
Belém (PA)	Recife (PE)
Belém (PA)	São Luís (MA)
Belém (PA)	Santarém (PA)
Belém (PA)	Teresina (PI)
Belém (PA)	Rio de Janeiro (RJ)
Belém (PA)	Imperatriz (MA)
Belém (PA)	Belém (PA)
Belém (PA)	Ribeirão Preto (SP)
Belém (PA)	Porto Alegre (RS)
Belém (PA)	Porto Velho (RO)
Belém (PA)	Brasília (DF)
Belém (PA)	São José dos Campos (SP)
Belém (PA)	Salvador (BA)
Belém (PA)	Londrina (PR)
Belém (PA)	Itaituba (PA)
Belém (PA)	Parintins (AM)
Belém (PA)	Almeirim (PA)
Belém (PA)	Porto de Moz (PA)
Belém (PA)	Breves (PA)
Belém (PA)	Redenção (PA)
Belém (PA)	Palmas (TO)
Belém (PA)	Chaves (PA)
Belém (PA)	Araguaína (TO)
Belém (PA)	Paragominas (PA)
Belém (PA)	Jundiaí (SP)
Belém (PA)	Várzea Grande (MT)
Belém (PA)	Tucuruí (PA)
Belém (PA)	São José dos Pinhais (PR)
Belém (PA)	Goiânia (GO)
Belém (PA)	Vitória (ES)
Belo Horizonte (MG)	Confins (MG)
Belo Horizonte (MG)	Campinas (SP)
Belo Horizonte (MG)	Ribeirão Preto (SP)
Belo Horizonte (MG)	São José do Rio Preto (SP)
Belo Horizonte (MG)	Guarulhos (SP)
Belo Horizonte (MG)	São José dos Campos (SP)
Belo Horizonte (MG)	Recife (PE)
Belo Horizonte (MG)	Marabá (PA)
Belo Horizonte (MG)	Oriximiná (PA)
Belo Horizonte (MG)	Campo Grande (MS)
Belo Horizonte (MG)	Parauapebas (PA)
Belo Horizonte (MG)	Várzea Grande (MT)
Belo Horizonte (MG)	Porto Alegre (RS)
Belo Horizonte (MG)	São Paulo (SP)
Belo Horizonte (MG)	Jundiaí (SP)
Belo Horizonte (MG)	Ilhéus (BA)
Belo Horizonte (MG)	Porto Seguro (BA)
Belo Horizonte (MG)	Angra dos Reis (RJ)
Belo Horizonte (MG)	Florianópolis (SC)
Belo Horizonte (MG)	Uberlândia (MG)
Boa Vista (RR)	Manaus (AM)
Boa Vista (RR)	Campinas (SP)
Boa Vista (RR)	Belém (PA)
Boa Vista (RR)	Brasília (DF)
Boa Vista (RR)	Confins (MG)
Boa Vista (RR)	Guarulhos (SP)
Boa Vista (RR)	Campo Grande (MS)
Boa Vista (RR)	São José dos Pinhais (PR)
Boa Vista (RR)	Porto Alegre (RS)
Boa Vista (RR)	Rio de Janeiro (RJ)
Boa Vista (RR)	Recife (PE)
Boa Vista (RR)	Várzea Grande (MT)
Boa Vista (RR)	Florianópolis (SC)
Boa Vista (RR)	Boa Vista (RR)
Bonito (MS)	Campinas (SP)
Bonito (MS)	Corumbá (MS)
Brasília (DF)	Confins (MG)
Brasília (DF)	Várzea Grande (MT)
Brasília (DF)	Rio de Janeiro (RJ)
Brasília (DF)	Guarulhos (SP)
Brasília (DF)	Campinas (SP)
Brasília (DF)	Rio Largo (AL)
Brasília (DF)	Recife (PE)
Brasília (DF)	São Gonçalo do Amarante (RN)
Brasília (DF)	Salvador (BA)
Brasília (DF)	Goiânia (GO)
Brasília (DF)	Belém (PA)
Brasília (DF)	Manaus (AM)
Brasília (DF)	Brasília (DF)
Brasília (DF)	Montes Claros (MG)
Brasília (DF)	Palmas (TO)
Brasília (DF)	São José do Rio Preto (SP)
Brasília (DF)	Barreiras (BA)
Brasília (DF)	Boa Vista (RR)
Brasília (DF)	São José dos Pinhais (PR)
Brasília (DF)	Cruzeiro do Sul (AC)
Brasília (DF)	Foz do Iguaçu (PR)
Brasília (DF)	Fortaleza (CE)
Brasília (DF)	Santa Rita (PB)
Brasília (DF)	Marabá (PA)
Brasília (DF)	Macapá (AP)
Brasília (DF)	Porto Alegre (RS)
Brasília (DF)	Porto Seguro (BA)
Brasília (DF)	Porto Velho (RO)
Brasília (DF)	Rio Branco (AC)
Brasília (DF)	São Luís (MA)
Brasília (DF)	Santarém (PA)
Brasília (DF)	São Paulo (SP)
Brasília (DF)	Teresina (PI)
Brasília (DF)	Aracaju (SE)
Brasília (DF)	Sinop (MT)
Brasília (DF)	Campo Grande (MS)
Brasília (DF)	Florianópolis (SC)
Brasília (DF)	Vitória (ES)
Brasília (DF)	Parauapebas (PA)
Brasília (DF)	Londrina (PR)
Brasília (DF)	Navegantes (SC)
Brasília (DF)	Ilhéus (BA)
Brasília (DF)	Uberlândia (MG)
Brasília (DF)	Jundiaí (SP)
Brasília (DF)	Ribeirão Preto (SP)
Brasília (DF)	Araguaína (TO)
Brasília (DF)	Petrolina (PE)
Brasília (DF)	Rondonópolis (MT)
Brasília (DF)	Sorriso (MT)
Brasília (DF)	Vitória da Conquista (BA)
Brasília (DF)	Imperatriz (MA)
Brasília (DF)	Una (BA)
Brasília (DF)	São Carlos (SP)
Brejo (MA)	Itaituba (PA)
Brejo (MA)	Santarém (PA)
Breves (PA)	Belém (PA)
Breves (PA)	Porto de Moz (PA)
Breves (PA)	Santarém (PA)
Cabo Frio (RJ)	Confins (MG)
Cabo Frio (RJ)	Rio de Janeiro (RJ)
Cabo Frio (RJ)	Campinas (SP)
Cabo Frio (RJ)	Guarulhos (SP)
Cabo Frio (RJ)	São José dos Pinhais (PR)
Cabo Frio (RJ)	Manaus (AM)
Cabo Frio (RJ)	Porto Alegre (RS)
Cabo Frio (RJ)	São Paulo (SP)
Cabo Frio (RJ)	Cabo Frio (RJ)
Cabo Frio (RJ)	Florianópolis (SC)
Cacoal (RO)	Várzea Grande (MT)
Cacoal (RO)	Campinas (SP)
Caldas Novas (GO)	Confins (MG)
Caldas Novas (GO)	Campinas (SP)
Caldas Novas (GO)	Guarulhos (SP)
Caldas Novas (GO)	São Paulo (SP)
Campina Grande (PB)	Recife (PE)
Campina Grande (PB)	Campina Grande (PB)
Campina Grande (PB)	Guarulhos (SP)
Campina Grande (PB)	São Gonçalo do Amarante (RN)
Campinas (SP)	Arealva (SP)
Campinas (SP)	Araraquara (SP)
Campinas (SP)	Aracaju (SE)
Campinas (SP)	Araçatuba (SP)
Campinas (SP)	Belém (PA)
Campinas (SP)	Belo Horizonte (MG)
Campinas (SP)	Brasília (DF)
Campinas (SP)	Boa Vista (RR)
Campinas (SP)	Cascavel (PR)
Campinas (SP)	Cabo Frio (RJ)
Campinas (SP)	Confins (MG)
Campinas (SP)	Campo Grande (MS)
Campinas (SP)	Chapecó (SC)
Campinas (SP)	Caldas Novas (GO)
Campinas (SP)	Corumbá (MS)
Campinas (SP)	São José dos Pinhais (PR)
Campinas (SP)	Caxias do Sul (RS)
Campinas (SP)	Várzea Grande (MT)
Campinas (SP)	Bonito (MS)
Campinas (SP)	Presidente Prudente (SP)
Campinas (SP)	Dourados (MS)
Campinas (SP)	Manaus (AM)
Campinas (SP)	Foz do Iguaçu (PR)
Campinas (SP)	Florianópolis (SC)
Campinas (SP)	Fortaleza (CE)
Campinas (SP)	Rio de Janeiro (RJ)
Campinas (SP)	Goiânia (GO)
Campinas (SP)	Guarulhos (SP)
Campinas (SP)	Guarapuava (PR)
Campinas (SP)	Ilhéus (BA)
Campinas (SP)	Jaguaruna (SC)
Campinas (SP)	Cruz (CE)
Campinas (SP)	Santa Rita (PB)
Campinas (SP)	Juazeiro do Norte (CE)
Campinas (SP)	Joinville (SC)
Campinas (SP)	Londrina (PR)
Campinas (SP)	Maringá (PR)
Campinas (SP)	Marília (SP)
Campinas (SP)	Rio Largo (AL)
Campinas (SP)	Navegantes (SC)
Campinas (SP)	Porto Alegre (RS)
Campinas (SP)	Parnaíba (PI)
Campinas (SP)	Passo Fundo (RS)
Campinas (SP)	Ponta Grossa (PR)
Campinas (SP)	Palmas (TO)
Campinas (SP)	Petrolina (PE)
Campinas (SP)	Porto Seguro (BA)
Campinas (SP)	Porto Velho (RO)
Campinas (SP)	Rondonópolis (MT)
Campinas (SP)	Recife (PE)
Campinas (SP)	Ribeirão Preto (SP)
Campinas (SP)	São Gonçalo do Amarante (RN)
Campinas (SP)	São Luís (MA)
Campinas (SP)	Santarém (PA)
Campinas (SP)	São Paulo (SP)
Campinas (SP)	São José do Rio Preto (SP)
Campinas (SP)	Salvador (BA)
Campinas (SP)	Teresina (PI)
Campinas (SP)	Três Lagoas (MS)
Campinas (SP)	Uberlândia (MG)
Campinas (SP)	Vitória da Conquista (BA)
Campinas (SP)	Vitória (ES)
Campinas (SP)	Goianá (MG)
Campinas (SP)	Rio Verde (GO)
Campinas (SP)	Sinop (MT)
Campinas (SP)	Imperatriz (MA)
Campinas (SP)	Una (BA)
Campinas (SP)	Uberaba (MG)
Campinas (SP)	Campinas (SP)
Campinas (SP)	Marabá (PA)
Campinas (SP)	Macapá (AP)
Campinas (SP)	Parauapebas (PA)
Campinas (SP)	Rio Branco (AC)
Campinas (SP)	Aracati (CE)
Campinas (SP)	São Carlos (SP)
Campinas (SP)	São José dos Campos (SP)
Campinas (SP)	Jundiaí (SP)
Campo Grande (MS)	Confins (MG)
Campo Grande (MS)	São José dos Pinhais (PR)
Campo Grande (MS)	Várzea Grande (MT)
Campo Grande (MS)	Bonito (MS)
Campo Grande (MS)	Campinas (SP)
Campo Grande (MS)	Porto Alegre (RS)
Campo Grande (MS)	Porto Seguro (BA)
Campo Grande (MS)	Rio de Janeiro (RJ)
Campo Grande (MS)	Presidente Prudente (SP)
Campo Grande (MS)	Londrina (PR)
Campo Grande (MS)	Maringá (PR)
Campo Grande (MS)	São José do Rio Preto (SP)
Campo Grande (MS)	Alta Floresta (MT)
Campo Grande (MS)	Dourados (MS)
Campo Grande (MS)	Campo Grande (MS)
Campo Grande (MS)	Guarulhos (SP)
Campo Grande (MS)	Ribeirão Preto (SP)
Campo Grande (MS)	São Paulo (SP)
Campo Grande (MS)	Brasília (DF)
Campo Grande (MS)	Goiânia (GO)
Campo Grande (MS)	Corumbá (MS)
Campo Grande (MS)	Boa Vista (RR)
Campo Mourão (PR)	São José dos Pinhais (PR)
Campos dos Goytacazes (RJ)	Rio de Janeiro (RJ)
Campos dos Goytacazes (RJ)	Macaé (RJ)
Campos dos Goytacazes (RJ)	Campos dos Goytacazes (RJ)
Canarana (MT)	Várzea Grande (MT)
Canarana (MT)	Primavera do Leste (MT)
Canela (RS)	Porto Alegre (RS)
Carauari (AM)	Manaus (AM)
Carauari (AM)	Várzea Grande (MT)
Carauari (AM)	Coari (AM)
Carauari (AM)	Tefé (AM)
Caruaru (PE)	Recife (PE)
Cascavel (PR)	São José dos Pinhais (PR)
Cascavel (PR)	Campinas (SP)
Cascavel (PR)	Porto Alegre (RS)
Cascavel (PR)	Florianópolis (SC)
Cascavel (PR)	Foz do Iguaçu (PR)
Cascavel (PR)	Guarulhos (SP)
Caxias do Sul (RS)	Campinas (SP)
Caxias do Sul (RS)	São Paulo (SP)
Caxias do Sul (RS)	Guarulhos (SP)
Caxias do Sul (RS)	Porto Alegre (RS)
Chapecó (SC)	Florianópolis (SC)
Chapecó (SC)	Guarulhos (SP)
Chapecó (SC)	Campinas (SP)
Chapecó (SC)	Porto Alegre (RS)
Chapecó (SC)	Ribeirão Preto (SP)
Chapecó (SC)	Rio de Janeiro (RJ)
Chapecó (SC)	Joinville (SC)
Chapecó (SC)	Confins (MG)
Chapecó (SC)	São Paulo (SP)
Chapecó (SC)	São José dos Pinhais (PR)
Chapecó (SC)	Chapecó (SC)
Chaves (PA)	Belém (PA)
Cianorte (PR)	São José dos Pinhais (PR)
Coari (AM)	Manaus (AM)
Coari (AM)	Carauari (AM)
Coari (AM)	Lábrea (AM)
Coari (AM)	Coari (AM)
Codó (MA)	Teresina (PI)
Confins (MG)	Aracaju (SE)
Confins (MG)	Araxá (MG)
Confins (MG)	Belém (PA)
Confins (MG)	Belo Horizonte (MG)
Confins (MG)	Brasília (DF)
Confins (MG)	Cabo Frio (RJ)
Confins (MG)	Confins (MG)
Confins (MG)	Campo Grande (MS)
Confins (MG)	Parauapebas (PA)
Confins (MG)	Caldas Novas (GO)
Confins (MG)	São José dos Pinhais (PR)
Confins (MG)	Várzea Grande (MT)
Confins (MG)	Florianópolis (SC)
Confins (MG)	Fortaleza (CE)
Confins (MG)	Rio de Janeiro (RJ)
Confins (MG)	Goiânia (GO)
Confins (MG)	Guarulhos (SP)
Confins (MG)	Governador Valadares (MG)
Confins (MG)	Ilhéus (BA)
Confins (MG)	Santana do Paraíso (MG)
Confins (MG)	Cruz (CE)
Confins (MG)	Santa Rita (PB)
Confins (MG)	Campinas (SP)
Confins (MG)	Marabá (PA)
Confins (MG)	Montes Claros (MG)
Confins (MG)	Rio Largo (AL)
Confins (MG)	Macapá (AP)
Confins (MG)	Porto Alegre (RS)
Confins (MG)	Porto Seguro (BA)
Confins (MG)	Porto Velho (RO)
Confins (MG)	Recife (PE)
Confins (MG)	Ribeirão Preto (SP)
Confins (MG)	São Gonçalo do Amarante (RN)
Confins (MG)	São Luís (MA)
Confins (MG)	São Paulo (SP)
Confins (MG)	Salvador (BA)
Confins (MG)	Uberlândia (MG)
Confins (MG)	Uberaba (MG)
Confins (MG)	Vitória da Conquista (BA)
Confins (MG)	Varginha (MG)
Confins (MG)	Vitória (ES)
Confins (MG)	Barreiras (BA)
Confins (MG)	Teixeira de Freitas (BA)
Confins (MG)	Valença (BA)
Confins (MG)	Boa Vista (RR)
Confins (MG)	Juazeiro do Norte (CE)
Confins (MG)	Campina Grande (PB)
Confins (MG)	São José dos Campos (SP)
Confins (MG)	Teresina (PI)
Confins (MG)	Ji-Paraná (RO)
Confins (MG)	Manaus (AM)
Confins (MG)	Sorocaba (SP)
Confins (MG)	Foz do Iguaçu (PR)
Confins (MG)	Palmas (TO)
Confins (MG)	Jundiaí (SP)
Confins (MG)	Petrolina (PE)
Confins (MG)	Guarapari (ES)
Confins (MG)	São Carlos (SP)
Confins (MG)	São José do Rio Preto (SP)
Confins (MG)	Santarém (PA)
Confins (MG)	Una (BA)
Confresa (MT)	Várzea Grande (MT)
Confresa (MT)	São Félix do Araguaia (MT)
Confresa (MT)	Água Boa (MT)
Confresa (MT)	Água Boa (MG)
Cornélio Procópio (PR)	São José dos Pinhais (PR)
Cornélio Procópio (PR)	Telêmaco Borba (PR)
Corumbá (MS)	Bonito (MS)
Corumbá (MS)	Campinas (SP)
Corumbá (MS)	Uberlândia (MG)
Crateús (CE)	Fortaleza (CE)
Cruz (CE)	Confins (MG)
Cruz (CE)	Fortaleza (CE)
Cruz (CE)	Guarulhos (SP)
Cruz (CE)	Campinas (SP)
Cruz (CE)	Rio de Janeiro (RJ)
Cruz (CE)	São Paulo (SP)
Cruz (CE)	Recife (PE)
Cruz (CE)	Salvador (BA)
Cruz (CE)	Teresina (PI)
Cruzeiro do Sul (AC)	Brasília (DF)
Cruzeiro do Sul (AC)	Rio Branco (AC)
Cruzeiro do Sul (AC)	Confins (MG)
Cruzeiro do Sul (AC)	Várzea Grande (MT)
Dourados (MS)	Campinas (SP)
Dourados (MS)	Londrina (PR)
Dourados (MS)	Guarulhos (SP)
Dourados (MS)	São Paulo (SP)
Dourados (MS)	Ribeirão Preto (SP)
Eirunepé (AM)	Manaus (AM)
Eirunepé (AM)	Tefé (AM)
Eirunepé (AM)	Carauari (AM)
Eirunepé (AM)	Tabatinga (AM)
Feira de Santana (BA)	Recife (PE)
Feira de Santana (BA)	Campinas (SP)
Feira de Santana (BA)	Salvador (BA)
Fernando de Noronha (PE)	Recife (PE)
Fernando de Noronha (PE)	São Gonçalo do Amarante (RN)
Fernando de Noronha (PE)	Fernando de Noronha (PE)
Florianópolis (SC)	Confins (MG)
Florianópolis (SC)	Chapecó (SC)
Florianópolis (SC)	Foz do Iguaçu (PR)
Florianópolis (SC)	Rio de Janeiro (RJ)
Florianópolis (SC)	Guarulhos (SP)
Florianópolis (SC)	Campinas (SP)
Florianópolis (SC)	Porto Alegre (RS)
Florianópolis (SC)	Passo Fundo (RS)
Florianópolis (SC)	Porto Seguro (BA)
Florianópolis (SC)	Ribeirão Preto (SP)
Florianópolis (SC)	São José dos Pinhais (PR)
Florianópolis (SC)	Florianópolis (SC)
Florianópolis (SC)	Navegantes (SC)
Florianópolis (SC)	Marília (SP)
Florianópolis (SC)	Salvador (BA)
Florianópolis (SC)	São Paulo (SP)
Florianópolis (SC)	Belém (PA)
Florianópolis (SC)	Recife (PE)
Florianópolis (SC)	São Luís (MA)
Florianópolis (SC)	Teresina (PI)
Florianópolis (SC)	Brasília (DF)
Florianópolis (SC)	Belo Horizonte (MG)
Florianópolis (SC)	Boa Vista (RR)
Florianópolis (SC)	Goiânia (GO)
Florianópolis (SC)	São José dos Campos (SP)
Florianópolis (SC)	Londrina (PR)
Fortaleza (CE)	Belém (PA)
Fortaleza (CE)	Confins (MG)
Fortaleza (CE)	Manaus (AM)
Fortaleza (CE)	Guarulhos (SP)
Fortaleza (CE)	Campinas (SP)
Fortaleza (CE)	Recife (PE)
Fortaleza (CE)	Salvador (BA)
Fortaleza (CE)	São Luís (MA)
Fortaleza (CE)	Fortaleza (CE)
Fortaleza (CE)	São José dos Pinhais (PR)
Fortaleza (CE)	Rio de Janeiro (RJ)
Fortaleza (CE)	Porto Alegre (RS)
Fortaleza (CE)	Brasília (DF)
Fortaleza (CE)	Boa Vista (RR)
Fortaleza (CE)	Goiânia (GO)
Fortaleza (CE)	Juazeiro do Norte (CE)
Fortaleza (CE)	São Gonçalo do Amarante (RN)
Fortaleza (CE)	Santarém (PA)
Fortaleza (CE)	Rio Largo (AL)
Fortaleza (CE)	Una (BA)
Fortaleza (CE)	São Paulo (SP)
Fortaleza (CE)	Teresina (PI)
Fortaleza (CE)	Aracaju (SE)
Fortaleza (CE)	Vitória (ES)
Fortaleza (CE)	Aracati (CE)
Fortaleza (CE)	Cruz (CE)
Fortaleza (CE)	Tauá (CE)
Fortaleza (CE)	Iguatu (CE)
Fortaleza (CE)	Sobral (CE)
Fortaleza (CE)	Crateús (CE)
Fortaleza (CE)	São Benedito (CE)
Fortaleza (CE)	Ribeirão Preto (SP)
Fortaleza (CE)	São Carlos (SP)
Fortaleza (CE)	Macapá (AP)
Fortaleza (CE)	Porto Velho (RO)
Foz do Iguaçu (PR)	São José dos Pinhais (PR)
Foz do Iguaçu (PR)	Florianópolis (SC)
Foz do Iguaçu (PR)	Guarulhos (SP)
Foz do Iguaçu (PR)	Campinas (SP)
Foz do Iguaçu (PR)	Navegantes (SC)
Foz do Iguaçu (PR)	Porto Alegre (RS)
Foz do Iguaçu (PR)	Ponta Grossa (PR)
Foz do Iguaçu (PR)	Foz do Iguaçu (PR)
Foz do Iguaçu (PR)	Confins (MG)
Foz do Iguaçu (PR)	Recife (PE)
Foz do Iguaçu (PR)	Brasília (DF)
Foz do Iguaçu (PR)	Cascavel (PR)
Foz do Iguaçu (PR)	Rio de Janeiro (RJ)
Foz do Iguaçu (PR)	Salvador (BA)
Foz do Iguaçu (PR)	São Paulo (SP)
Foz do Iguaçu (PR)	Chapecó (SC)
Franca (SP)	São Paulo (SP)
Francisco Beltrão (PR)	São José dos Pinhais (PR)
Francisco Beltrão (PR)	União da Vitória (PR)
Goiânia (GO)	Barra do Garças (MT)
Goiânia (GO)	Confins (MG)
Goiânia (GO)	Várzea Grande (MT)
Goiânia (GO)	Guarulhos (SP)
Goiânia (GO)	Campinas (SP)
Goiânia (GO)	Rio Largo (AL)
Goiânia (GO)	Palmas (TO)
Goiânia (GO)	Porto Seguro (BA)
Goiânia (GO)	Recife (PE)
Goiânia (GO)	Rio de Janeiro (RJ)
Goiânia (GO)	São Gonçalo do Amarante (RN)
Goiânia (GO)	Salvador (BA)
Goiânia (GO)	Vitória (ES)
Goiânia (GO)	Porto Alegre (RS)
Goiânia (GO)	São Luís (MA)
Goiânia (GO)	São José dos Pinhais (PR)
Goiânia (GO)	Goiânia (GO)
Goiânia (GO)	Brasília (DF)
Goiânia (GO)	Fortaleza (CE)
Goiânia (GO)	São Paulo (SP)
Goiânia (GO)	Jundiaí (SP)
Goiânia (GO)	Ribeirão Preto (SP)
Goiânia (GO)	Uberlândia (MG)
Goiânia (GO)	Uberaba (MG)
Goiânia (GO)	Rio Verde (GO)
Goiânia (GO)	Campo Grande (MS)
Goiânia (GO)	Manaus (AM)
Goianá (MG)	Campinas (SP)
Goianá (MG)	Goianá (MG)
Goianá (MG)	São Paulo (SP)
Goianá (MG)	Guarulhos (SP)
Governador Valadares (MG)	Confins (MG)
Governador Valadares (MG)	Belo Horizonte (MG)
Governador Valadares (MG)	Vitória (ES)
Guaíra (PR)	São José dos Pinhais (PR)
Guarapari (ES)	Confins (MG)
Guarapuava (PR)	Campinas (SP)
Guarulhos (SP)	Arealva (SP)
Guarulhos (SP)	Belém (PA)
Guarulhos (SP)	Brasília (DF)
Guarulhos (SP)	Confins (MG)
Guarulhos (SP)	Chapecó (SC)
Guarulhos (SP)	São José dos Pinhais (PR)
Guarulhos (SP)	Várzea Grande (MT)
Guarulhos (SP)	Manaus (AM)
Guarulhos (SP)	Foz do Iguaçu (PR)
Guarulhos (SP)	Florianópolis (SC)
Guarulhos (SP)	Fortaleza (CE)
Guarulhos (SP)	Rio de Janeiro (RJ)
Guarulhos (SP)	Goiânia (GO)
Guarulhos (SP)	Guarulhos (SP)
Guarulhos (SP)	Ilhéus (BA)
Guarulhos (SP)	Cruz (CE)
Guarulhos (SP)	Juazeiro do Norte (CE)
Guarulhos (SP)	Campinas (SP)
Guarulhos (SP)	Rio Largo (AL)
Guarulhos (SP)	Navegantes (SC)
Guarulhos (SP)	Porto Alegre (RS)
Guarulhos (SP)	Porto Seguro (BA)
Guarulhos (SP)	Recife (PE)
Guarulhos (SP)	Ribeirão Preto (SP)
Guarulhos (SP)	São Gonçalo do Amarante (RN)
Guarulhos (SP)	São Paulo (SP)
Guarulhos (SP)	Salvador (BA)
Guarulhos (SP)	Vitória da Conquista (BA)
Guarulhos (SP)	Vitória (ES)
Guarulhos (SP)	Aracaju (SE)
Guarulhos (SP)	Petrolina (PE)
Guarulhos (SP)	São Luís (MA)
Guarulhos (SP)	Belo Horizonte (MG)
Guarulhos (SP)	Campo Grande (MS)
Guarulhos (SP)	Joinville (SC)
Guarulhos (SP)	Rondonópolis (MT)
Guarulhos (SP)	Araçatuba (SP)
Guarulhos (SP)	Cascavel (PR)
Guarulhos (SP)	Cabo Frio (RJ)
Guarulhos (SP)	Caldas Novas (GO)
Guarulhos (SP)	Presidente Prudente (SP)
Guarulhos (SP)	Santa Rita (PB)
Guarulhos (SP)	Campina Grande (PB)
Guarulhos (SP)	Maringá (PR)
Guarulhos (SP)	Montes Claros (MG)
Guarulhos (SP)	Macapá (AP)
Guarulhos (SP)	Passo Fundo (RS)
Guarulhos (SP)	Sinop (MT)
Guarulhos (SP)	Teresina (PI)
Guarulhos (SP)	Dourados (MS)
Guarulhos (SP)	Palmas (TO)
Guarulhos (SP)	Una (BA)
Guarulhos (SP)	Uberlândia (MG)
Guarulhos (SP)	Caxias do Sul (RS)
Guarulhos (SP)	Londrina (PR)
Guarulhos (SP)	Goianá (MG)
Guarulhos (SP)	Porto Velho (RO)
Guarulhos (SP)	Jundiaí (SP)
Guarulhos (SP)	Uberaba (MG)
Guarulhos (SP)	Rio Verde (GO)
Guarulhos (SP)	Boa Vista (RR)
Guarulhos (SP)	Imperatriz (MA)
Guarulhos (SP)	Rio Branco (AC)
Guarulhos (SP)	São José do Rio Preto (SP)
Guarulhos (SP)	São Carlos (SP)
Guarulhos (SP)	Jaguaruna (SC)
Guarulhos (SP)	São José dos Campos (SP)
Guarulhos (SP)	Parauapebas (PA)
Guarulhos (SP)	Santarém (PA)
Iguatu (CE)	Fortaleza (CE)
Ilhéus (BA)	Confins (MG)
Ilhéus (BA)	Guarulhos (SP)
Ilhéus (BA)	Campinas (SP)
Ilhéus (BA)	Rio de Janeiro (RJ)
Ilhéus (BA)	Ribeirão Preto (SP)
Ilhéus (BA)	Salvador (BA)
Ilhéus (BA)	São Paulo (SP)
Ilhéus (BA)	Porto Seguro (BA)
Ilhéus (BA)	Brasília (DF)
Ilhéus (BA)	Recife (PE)
Ilhéus (BA)	Jundiaí (SP)
Ilhéus (BA)	Ilhéus (BA)
Ilhéus (BA)	Vitória (ES)
Imperatriz (MA)	Recife (PE)
Imperatriz (MA)	São Luís (MA)
Imperatriz (MA)	Teresina (PI)
Imperatriz (MA)	Campinas (SP)
Imperatriz (MA)	Belém (PA)
Imperatriz (MA)	Brasília (DF)
Imperatriz (MA)	Guarulhos (SP)
Imperatriz (MA)	Palmas (TO)
Imperatriz (MA)	Confins (MG)
Imperatriz (MA)	Marabá (PA)
Itaituba (PA)	Parintins (AM)
Itaituba (PA)	Belém (PA)
Itaituba (PA)	Manaus (AM)
Itaituba (PA)	Altamira (PA)
Itaituba (PA)	Santarém (PA)
Itanhaém (SP)	São Paulo (SP)
Jaguaruna (SC)	Campinas (SP)
Jaguaruna (SC)	São Paulo (SP)
Jaguaruna (SC)	Aracaju (SE)
Jaguaruna (SC)	Brasília (DF)
Jaguaruna (SC)	Rio de Janeiro (RJ)
Jaguaruna (SC)	Guarulhos (SP)
Jaguaruna (SC)	Recife (PE)
Jaguaruna (SC)	Salvador (BA)
Jaguaruna (SC)	Teresina (PI)
Ji-Paraná (RO)	Várzea Grande (MT)
Ji-Paraná (RO)	Campinas (SP)
Ji-Paraná (RO)	Vilhena (RO)
Ji-Paraná (RO)	Cacoal (RO)
Joinville (SC)	Campinas (SP)
Joinville (SC)	São José dos Pinhais (PR)
Joinville (SC)	Guarulhos (SP)
Joinville (SC)	São Paulo (SP)
Joinville (SC)	Ribeirão Preto (SP)
Joinville (SC)	Maringá (PR)
Joinville (SC)	São José do Rio Preto (SP)
Joinville (SC)	Joinville (SC)
Juara (MT)	Várzea Grande (MT)
Juara (MT)	Juína (MT)
Juazeiro do Norte (CE)	Fortaleza (CE)
Juazeiro do Norte (CE)	Guarulhos (SP)
Juazeiro do Norte (CE)	Campinas (SP)
Juazeiro do Norte (CE)	Recife (PE)
Juazeiro do Norte (CE)	Petrolina (PE)
Juazeiro do Norte (CE)	Juazeiro do Norte (CE)
Juazeiro do Norte (CE)	Confins (MG)
Juazeiro do Norte (CE)	São Paulo (SP)
Juazeiro do Norte (CE)	Rio de Janeiro (RJ)
Juazeiro do Norte (CE)	São Gonçalo do Amarante (RN)
Juazeiro do Norte (CE)	Londrina (PR)
Juína (MT)	Várzea Grande (MT)
Juína (MT)	Tangará da Serra (MT)
Juína (MT)	Aripuanã (MT)
Juína (MT)	Juara (MT)
Juína (MT)	Juína (MT)
Juína (MT)	Pontes e Lacerda (MT)
Juína (MT)	Nova Mutum (MT)
Juína (MT)	Lucas do Rio Verde (MT)
Jundiaí (SP)	Manaus (AM)
Jundiaí (SP)	Várzea Grande (MT)
Jundiaí (SP)	Presidente Prudente (SP)
Jundiaí (SP)	Franca (SP)
Jundiaí (SP)	Confins (MG)
Jundiaí (SP)	Guarulhos (SP)
Jundiaí (SP)	Jundiaí (SP)
Jundiaí (SP)	Campinas (SP)
Jundiaí (SP)	Belo Horizonte (MG)
Jundiaí (SP)	São Paulo (SP)
Jundiaí (SP)	São José dos Campos (SP)
Jundiaí (SP)	Angra dos Reis (RJ)
Jundiaí (SP)	Bauru (SP)
Jundiaí (SP)	Sorocaba (SP)
Jundiaí (SP)	Vitória da Conquista (BA)
Jundiaí (SP)	Mangaratiba (RJ)
Jundiaí (SP)	Navegantes (SC)
Jundiaí (SP)	Brasília (DF)
Jundiaí (SP)	Palmas (TO)
Jundiaí (SP)	Arealva (SP)
Jundiaí (SP)	Ilhéus (BA)
Jundiaí (SP)	Recife (PE)
Jundiaí (SP)	Rio de Janeiro (RJ)
Jundiaí (SP)	São José dos Pinhais (PR)
Jundiaí (SP)	Florianópolis (SC)
Jundiaí (SP)	Goiânia (GO)
Jundiaí (SP)	Porto Alegre (RS)
Jundiaí (SP)	Vitória (ES)
Lábrea (AM)	Manaus (AM)
Lábrea (AM)	Porto Velho (RO)
Lábrea (AM)	Tefé (AM)
Lábrea (AM)	Coari (AM)
Lages (SC)	São José dos Pinhais (PR)
Lençóis (BA)	Recife (PE)
Lençóis (BA)	Salvador (BA)
Londrina (PR)	São José dos Pinhais (PR)
Londrina (PR)	Várzea Grande (MT)
Londrina (PR)	Dourados (MS)
Londrina (PR)	Campinas (SP)
Londrina (PR)	Ribeirão Preto (SP)
Londrina (PR)	Campo Grande (MS)
Londrina (PR)	Belo Horizonte (MG)
Londrina (PR)	Londrina (PR)
Londrina (PR)	Cascavel (PR)
Londrina (PR)	Arealva (SP)
Londrina (PR)	Foz do Iguaçu (PR)
Londrina (PR)	Rio Largo (AL)
Londrina (PR)	São Paulo (SP)
Londrina (PR)	Rio de Janeiro (RJ)
Londrina (PR)	Guarulhos (SP)
Londrina (PR)	Brasília (DF)
Londrina (PR)	Belém (PA)
Londrina (PR)	Juazeiro do Norte (CE)
Londrina (PR)	São Luís (MA)
Londrina (PR)	Teresina (PI)
Londrina (PR)	Navegantes (SC)
Londrina (PR)	Maringá (PR)
Lucas do Rio Verde (MT)	Várzea Grande (MT)
Lucas do Rio Verde (MT)	Nova Mutum (MT)
Lucas do Rio Verde (MT)	Juína (MT)
Macaé (RJ)	Campos dos Goytacazes (RJ)
Macaé (RJ)	Rio de Janeiro (RJ)
Macaé (RJ)	Maricá (RJ)
Macaé (RJ)	São Paulo (SP)
Macapá (AP)	Belém (PA)
Macapá (AP)	Confins (MG)
Macapá (AP)	Campinas (SP)
Macapá (AP)	Recife (PE)
Macapá (AP)	Macapá (AP)
Macapá (AP)	Brasília (DF)
Macapá (AP)	Guarulhos (SP)
Macapá (AP)	Almeirim (PA)
Macapá (AP)	Porto de Moz (PA)
Macapá (AP)	Altamira (PA)
Macapá (AP)	Breves (PA)
Macapá (AP)	São Paulo (SP)
Macapá (AP)	Parauapebas (PA)
Macapá (AP)	Goiânia (GO)
Manaus (AM)	Belém (PA)
Manaus (AM)	Boa Vista (RR)
Manaus (AM)	Várzea Grande (MT)
Manaus (AM)	Guarulhos (SP)
Manaus (AM)	Campinas (SP)
Manaus (AM)	Marabá (PA)
Manaus (AM)	Porto Velho (RO)
Manaus (AM)	Recife (PE)
Manaus (AM)	Santarém (PA)
Manaus (AM)	Tefé (AM)
Manaus (AM)	Tabatinga (AM)
Manaus (AM)	Confins (MG)
Manaus (AM)	Macapá (AP)
Manaus (AM)	Altamira (PA)
Manaus (AM)	Manaus (AM)
Manaus (AM)	Vitória (ES)
Manaus (AM)	Oriximiná (PA)
Manaus (AM)	Fortaleza (CE)
Manaus (AM)	São Gabriel da Cachoeira (AM)
Manaus (AM)	Brasília (DF)
Manaus (AM)	São José dos Campos (SP)
Manaus (AM)	São Gonçalo do Amarante (RN)
Manaus (AM)	Rio de Janeiro (RJ)
Manaus (AM)	Rio Branco (AC)
Manaus (AM)	Goiânia (GO)
Manaus (AM)	São Luís (MA)
Manaus (AM)	São José dos Pinhais (PR)
Manaus (AM)	Itaituba (PA)
Manaus (AM)	Coari (AM)
Manaus (AM)	Parintins (AM)
Manaus (AM)	Carauari (AM)
Manaus (AM)	Eirunepé (AM)
Manaus (AM)	Lábrea (AM)
Manaus (AM)	Maués (AM)
Manaus (AM)	Alta Floresta (MT)
Manaus (AM)	Ribeirão Preto (SP)
Manaus (AM)	Parnamirim (RN)
Manaus (AM)	São Carlos (SP)
Mangaratiba (RJ)	Jundiaí (SP)
Mangaratiba (RJ)	Angra dos Reis (RJ)
Mangaratiba (RJ)	Paraty (RJ)
Marabá (PA)	Belém (PA)
Marabá (PA)	Recife (PE)
Marabá (PA)	Parauapebas (PA)
Marabá (PA)	Marabá (PA)
Marabá (PA)	Belo Horizonte (MG)
Marabá (PA)	Oriximiná (PA)
Marabá (PA)	Confins (MG)
Marabá (PA)	Brasília (DF)
Marabá (PA)	Campinas (SP)
Marabá (PA)	Santarém (PA)
Marabá (PA)	Guarulhos (SP)
Marabá (PA)	Goiânia (GO)
Marabá (PA)	Imperatriz (MA)
Maricá (RJ)	Macaé (RJ)
Maricá (RJ)	Maricá (RJ)
Maricá (RJ)	Rio de Janeiro (RJ)
Marília (SP)	Arealva (SP)
Marília (SP)	Campinas (SP)
Marília (SP)	São Paulo (SP)
Maringá (PR)	Belo Horizonte (MG)
Maringá (PR)	São José dos Pinhais (PR)
Maringá (PR)	Campinas (SP)
Maringá (PR)	Campo Grande (MS)
Maringá (PR)	Várzea Grande (MT)
Maringá (PR)	Londrina (PR)
Maringá (PR)	Maringá (PR)
Maringá (PR)	Rio de Janeiro (RJ)
Maringá (PR)	Guarulhos (SP)
Maringá (PR)	São Paulo (SP)
Maringá (PR)	Ribeirão Preto (SP)
Maués (AM)	Manaus (AM)
Maués (AM)	Parintins (AM)
Monte Alegre (PA)	Itaituba (PA)
Monte Alegre (PA)	Oriximiná (PA)
Monte Alegre (PA)	Alenquer (PA)
Monte Alegre (PA)	Brejo (MA)
Monte Alegre (PA)	Óbidos (PA)
Montes Claros (MG)	Confins (MG)
Montes Claros (MG)	Porto Seguro (BA)
Montes Claros (MG)	Ribeirão Preto (SP)
Montes Claros (MG)	Campinas (SP)
Montes Claros (MG)	Teixeira de Freitas (BA)
Montes Claros (MG)	Montes Claros (MG)
Montes Claros (MG)	Guarulhos (SP)
Montes Claros (MG)	Fortaleza (CE)
Montes Claros (MG)	Petrolina (PE)
Montes Claros (MG)	Recife (PE)
Montes Claros (MG)	São Gonçalo do Amarante (RN)
Mossoró (RN)	Recife (PE)
Mossoró (RN)	Aracati (CE)
Navegantes (SC)	Foz do Iguaçu (PR)
Navegantes (SC)	Guarulhos (SP)
Navegantes (SC)	Campinas (SP)
Navegantes (SC)	Porto Alegre (RS)
Navegantes (SC)	Rio de Janeiro (RJ)
Navegantes (SC)	São José dos Pinhais (PR)
Navegantes (SC)	Recife (PE)
Navegantes (SC)	Navegantes (SC)
Navegantes (SC)	Florianópolis (SC)
Navegantes (SC)	Ribeirão Preto (SP)
Navegantes (SC)	Joinville (SC)
Navegantes (SC)	São Paulo (SP)
Navegantes (SC)	Brasília (DF)
Navegantes (SC)	Salvador (BA)
Nova Mutum (MT)	Várzea Grande (MT)
Nova Mutum (MT)	Lucas do Rio Verde (MT)
Nova Mutum (MT)	Juína (MT)
Oriximiná (PA)	Belo Horizonte (MG)
Oriximiná (PA)	Marabá (PA)
Oriximiná (PA)	Manaus (AM)
Oriximiná (PA)	Itaituba (PA)
Oriximiná (PA)	Brejo (MA)
Oriximiná (PA)	Oriximiná (PA)
Oriximiná (PA)	Santarém (PA)
Palmas (TO)	Goiânia (GO)
Palmas (TO)	Campinas (SP)
Palmas (TO)	Recife (PE)
Palmas (TO)	Rio de Janeiro (RJ)
Palmas (TO)	Brasília (DF)
Palmas (TO)	Confins (MG)
Palmas (TO)	Belém (PA)
Palmas (TO)	Guarulhos (SP)
Palmas (TO)	Salvador (BA)
Palmas (TO)	Jundiaí (SP)
Palmas (TO)	Santarém (PA)
Palmas (TO)	Várzea Grande (MT)
Palmas (TO)	Ribeirão Preto (SP)
Palmas (TO)	São Paulo (SP)
Palmas (TO)	Campo Grande (MS)
Palmas (TO)	Palmas (TO)
Paragominas (PA)	Belém (PA)
Paranaguá (PR)	São José dos Pinhais (PR)
Paranavaí (PR)	São José dos Pinhais (PR)
Paraty (RJ)	Jundiaí (SP)
Paraty (RJ)	São Paulo (SP)
Paraty (RJ)	Rio de Janeiro (RJ)
Parauapebas (PA)	Belém (PA)
Parauapebas (PA)	Confins (MG)
Parauapebas (PA)	Marabá (PA)
Parauapebas (PA)	Porto Seguro (BA)
Parauapebas (PA)	Belo Horizonte (MG)
Parauapebas (PA)	São Luís (MA)
Parauapebas (PA)	Parauapebas (PA)
Parauapebas (PA)	Campinas (SP)
Parauapebas (PA)	Rio de Janeiro (RJ)
Parauapebas (PA)	Brasília (DF)
Parauapebas (PA)	Ribeirão Preto (SP)
Parauapebas (PA)	Guarulhos (SP)
Parauapebas (PA)	Fortaleza (CE)
Parintins (AM)	Manaus (AM)
Parintins (AM)	Belém (PA)
Parintins (AM)	Altamira (PA)
Parintins (AM)	Santarém (PA)
Parintins (AM)	Maués (AM)
Parintins (AM)	Macapá (AP)
Parintins (AM)	Itaituba (PA)
Parnaíba (PI)	Campinas (SP)
Parnaíba (PI)	Teresina (PI)
Parnaíba (PI)	Parnaíba (PI)
Parnaíba (PI)	Recife (PE)
Parnaíba (PI)	Petrolina (PE)
Parnamirim (RN)	Santa Rita (PB)
Passo Fundo (RS)	Florianópolis (SC)
Passo Fundo (RS)	Campinas (SP)
Passo Fundo (RS)	Ribeirão Preto (SP)
Passo Fundo (RS)	Porto Alegre (RS)
Passo Fundo (RS)	Rio de Janeiro (RJ)
Passo Fundo (RS)	Guarulhos (SP)
Passo Fundo (RS)	Jundiaí (SP)
Pato Branco (PR)	São José dos Pinhais (PR)
Patos (PB)	Rio Largo (AL)
Patos de Minas (MG)	Confins (MG)
Paulo Afonso (BA)	Recife (PE)
Pedreiras (MA)	Codó (MA)
Pelotas (RS)	Porto Alegre (RS)
Pelotas (RS)	Uruguaiana (RS)
Petrolina (PE)	Campinas (SP)
Petrolina (PE)	Recife (PE)
Petrolina (PE)	Salvador (BA)
Petrolina (PE)	Petrolina (PE)
Petrolina (PE)	Juazeiro do Norte (CE)
Petrolina (PE)	Guarulhos (SP)
Petrolina (PE)	Fortaleza (CE)
Petrolina (PE)	São Gonçalo do Amarante (RN)
Petrolina (PE)	Brasília (DF)
Petrolina (PE)	Ribeirão Preto (SP)
Ponta Grossa (PR)	Campinas (SP)
Ponta Grossa (PR)	Sorriso (MT)
Ponta Grossa (PR)	São Paulo (SP)
Ponta Grossa (PR)	Foz do Iguaçu (PR)
Pontes e Lacerda (MT)	Várzea Grande (MT)
Pontes e Lacerda (MT)	Tangará da Serra (MT)
Porto Alegre (RS)	Cascavel (PR)
Porto Alegre (RS)	Confins (MG)
Porto Alegre (RS)	Campo Grande (MS)
Porto Alegre (RS)	Chapecó (SC)
Porto Alegre (RS)	São José dos Pinhais (PR)
Porto Alegre (RS)	Várzea Grande (MT)
Porto Alegre (RS)	Foz do Iguaçu (PR)
Porto Alegre (RS)	Florianópolis (SC)
Porto Alegre (RS)	Rio de Janeiro (RJ)
Porto Alegre (RS)	Guarulhos (SP)
Porto Alegre (RS)	Campinas (SP)
Porto Alegre (RS)	Navegantes (SC)
Porto Alegre (RS)	Santo Ângelo (RS)
Porto Alegre (RS)	Porto Alegre (RS)
Porto Alegre (RS)	Pelotas (RS)
Porto Alegre (RS)	Recife (PE)
Porto Alegre (RS)	Ribeirão Preto (SP)
Porto Alegre (RS)	São José dos Campos (SP)
Porto Alegre (RS)	Santa Maria (RS)
Porto Alegre (RS)	São Paulo (SP)
Porto Alegre (RS)	Uruguaiana (RS)
Porto Alegre (RS)	Brasília (DF)
Porto Alegre (RS)	Goiânia (GO)
Porto Alegre (RS)	Belo Horizonte (MG)
Porto Alegre (RS)	Fortaleza (CE)
Porto Alegre (RS)	Salvador (BA)
Porto Alegre (RS)	Belém (PA)
Porto Alegre (RS)	Vitória (ES)
Porto Alegre (RS)	Porto Seguro (BA)
Porto Alegre (RS)	São José do Rio Preto (SP)
Porto Alegre (RS)	Joinville (SC)
Porto Alegre (RS)	Passo Fundo (RS)
Porto Alegre (RS)	Manaus (AM)
Porto Alegre (RS)	Bagé (RS)
Porto Alegre (RS)	Rio Grande (RS)
Porto Alegre (RS)	São Borja (RS)
Porto Alegre (RS)	Santa Rosa (RS)
Porto Alegre (RS)	Jundiaí (SP)
Porto Alegre (RS)	Canela (RS)
Porto Alegre (RS)	Torres (RS)
Porto Alegre (RS)	Boa Vista (RR)
Porto Alegre (RS)	Rio Largo (AL)
Porto Alegre (RS)	São Carlos (SP)
Porto de Moz (PA)	Breves (PA)
Porto de Moz (PA)	Altamira (PA)
Porto de Moz (PA)	Belém (PA)
Porto de Moz (PA)	Santarém (PA)
Porto Seguro (BA)	Arealva (SP)
Porto Seguro (BA)	Brasília (DF)
Porto Seguro (BA)	Confins (MG)
Porto Seguro (BA)	Campo Grande (MS)
Porto Seguro (BA)	São José dos Pinhais (PR)
Porto Seguro (BA)	Várzea Grande (MT)
Porto Seguro (BA)	Presidente Prudente (SP)
Porto Seguro (BA)	Florianópolis (SC)
Porto Seguro (BA)	Fortaleza (CE)
Porto Seguro (BA)	Goiânia (GO)
Porto Seguro (BA)	Guarulhos (SP)
Porto Seguro (BA)	Campinas (SP)
Porto Seguro (BA)	Montes Claros (MG)
Porto Seguro (BA)	Recife (PE)
Porto Seguro (BA)	Rio de Janeiro (RJ)
Porto Seguro (BA)	Ribeirão Preto (SP)
Porto Seguro (BA)	São Paulo (SP)
Porto Seguro (BA)	São José do Rio Preto (SP)
Porto Seguro (BA)	Salvador (BA)
Porto Seguro (BA)	Uberlândia (MG)
Porto Seguro (BA)	Vitória da Conquista (BA)
Porto Seguro (BA)	Vitória (ES)
Porto Seguro (BA)	Porto Alegre (RS)
Porto Seguro (BA)	Belo Horizonte (MG)
Porto Seguro (BA)	Jundiaí (SP)
Porto Seguro (BA)	Ilhéus (BA)
Porto Seguro (BA)	Aracaju (SE)
Porto Velho (RO)	Confins (MG)
Porto Velho (RO)	Várzea Grande (MT)
Porto Velho (RO)	Manaus (AM)
Porto Velho (RO)	Campinas (SP)
Porto Velho (RO)	Boa Vista (RR)
Porto Velho (RO)	São Paulo (SP)
Porto Velho (RO)	Belém (PA)
Porto Velho (RO)	Recife (PE)
Porto Velho (RO)	Brasília (DF)
Porto Velho (RO)	Rio Branco (AC)
Porto Velho (RO)	Rio de Janeiro (RJ)
Porto Velho (RO)	Tefé (AM)
Porto Velho (RO)	Coari (AM)
Porto Velho (RO)	Lábrea (AM)
Porto Velho (RO)	Guarulhos (SP)
Porto Velho (RO)	São Carlos (SP)
Porto Velho (RO)	Ribeirão Preto (SP)
Porto Velho (RO)	Uberlândia (MG)
Porto Velho (RO)	Goiânia (GO)
Presidente Prudente (SP)	Campinas (SP)
Presidente Prudente (SP)	Porto Seguro (BA)
Presidente Prudente (SP)	Campo Grande (MS)
Presidente Prudente (SP)	Várzea Grande (MT)
Presidente Prudente (SP)	Ribeirão Preto (SP)
Presidente Prudente (SP)	São José do Rio Preto (SP)
Presidente Prudente (SP)	São José dos Pinhais (PR)
Presidente Prudente (SP)	Presidente Prudente (SP)
Presidente Prudente (SP)	Rio Largo (AL)
Presidente Prudente (SP)	Rio de Janeiro (RJ)
Presidente Prudente (SP)	Guarulhos (SP)
Presidente Prudente (SP)	São Paulo (SP)
Presidente Prudente (SP)	Bauru (SP)
Primavera do Leste (MT)	Várzea Grande (MT)
Primavera do Leste (MT)	Canarana (MT)
Primavera do Leste (MT)	Água Boa (MT)
Recife (PE)	Feira de Santana (BA)
Recife (PE)	Aracaju (SE)
Recife (PE)	Belém (PA)
Recife (PE)	Brasília (DF)
Recife (PE)	Confins (MG)
Recife (PE)	Várzea Grande (MT)
Recife (PE)	Manaus (AM)
Recife (PE)	Fernando de Noronha (PE)
Recife (PE)	Fortaleza (CE)
Recife (PE)	Rio de Janeiro (RJ)
Recife (PE)	Goiânia (GO)
Recife (PE)	Guarulhos (SP)
Recife (PE)	Imperatriz (MA)
Recife (PE)	Santa Rita (PB)
Recife (PE)	Juazeiro do Norte (CE)
Recife (PE)	Campina Grande (PB)
Recife (PE)	Campinas (SP)
Recife (PE)	Lençóis (BA)
Recife (PE)	Rio Largo (AL)
Recife (PE)	Macapá (AP)
Recife (PE)	Mossoró (RN)
Recife (PE)	Porto Alegre (RS)
Recife (PE)	Palmas (TO)
Recife (PE)	Petrolina (PE)
Recife (PE)	Porto Seguro (BA)
Recife (PE)	Ribeirão Preto (SP)
Recife (PE)	São Gonçalo do Amarante (RN)
Recife (PE)	São Luís (MA)
Recife (PE)	Salvador (BA)
Recife (PE)	Teresina (PI)
Recife (PE)	Paulo Afonso (BA)
Recife (PE)	Uberlândia (MG)
Recife (PE)	Vitória (ES)
Recife (PE)	Aracati (CE)
Recife (PE)	Varginha (MG)
Recife (PE)	Recife (PE)
Recife (PE)	Santarém (PA)
Recife (PE)	São Paulo (SP)
Recife (PE)	Foz do Iguaçu (PR)
Recife (PE)	Porto Velho (RO)
Recife (PE)	São José do Rio Preto (SP)
Recife (PE)	Vitória da Conquista (BA)
Recife (PE)	Patos (PB)
Recife (PE)	Caruaru (PE)
Recife (PE)	Ilhéus (BA)
Recife (PE)	Salgueiro (PE)
Recife (PE)	Serra Talhada (PE)
Recife (PE)	Jundiaí (SP)
Recife (PE)	São José dos Pinhais (PR)
Recife (PE)	Boa Vista (RR)
Recife (PE)	Belo Horizonte (MG)
Recife (PE)	Cruz (CE)
Recife (PE)	Parnaíba (PI)
Redenção (PA)	Belém (PA)
Ribeirão Preto (SP)	Belo Horizonte (MG)
Ribeirão Preto (SP)	Confins (MG)
Ribeirão Preto (SP)	São José dos Pinhais (PR)
Ribeirão Preto (SP)	Várzea Grande (MT)
Ribeirão Preto (SP)	Rio de Janeiro (RJ)
Ribeirão Preto (SP)	Guarulhos (SP)
Ribeirão Preto (SP)	Campinas (SP)
Ribeirão Preto (SP)	Rio Largo (AL)
Ribeirão Preto (SP)	Porto Seguro (BA)
Ribeirão Preto (SP)	Recife (PE)
Ribeirão Preto (SP)	São Gonçalo do Amarante (RN)
Ribeirão Preto (SP)	São Paulo (SP)
Ribeirão Preto (SP)	São José do Rio Preto (SP)
Ribeirão Preto (SP)	Joinville (SC)
Ribeirão Preto (SP)	Ribeirão Preto (SP)
Ribeirão Preto (SP)	Salvador (BA)
Ribeirão Preto (SP)	Uberlândia (MG)
Ribeirão Preto (SP)	Manaus (AM)
Ribeirão Preto (SP)	Brasília (DF)
Ribeirão Preto (SP)	Dourados (MS)
Ribeirão Preto (SP)	Goiânia (GO)
Ribeirão Preto (SP)	Palmas (TO)
Ribeirão Preto (SP)	Fortaleza (CE)
Ribeirão Preto (SP)	Petrolina (PE)
Ribeirão Preto (SP)	Parauapebas (PA)
Ribeirão Preto (SP)	Navegantes (SC)
Ribeirão Preto (SP)	Araguaína (TO)
Ribeirão Preto (SP)	São Carlos (SP)
Ribeirão Preto (SP)	Arealva (SP)
Rio Branco (AC)	Campinas (SP)
Rio Branco (AC)	Brasília (DF)
Rio Branco (AC)	Cruzeiro do Sul (AC)
Rio Branco (AC)	Manaus (AM)
Rio Branco (AC)	Rio Branco (AC)
Rio Branco (AC)	Várzea Grande (MT)
Rio Branco (AC)	Confins (MG)
Rio Branco (AC)	Porto Velho (RO)
Rio Branco (AC)	Guarulhos (SP)
Rio Branco (AC)	São Carlos (SP)
Rio Branco (AC)	Goiânia (GO)
Rio de Janeiro (RJ)	Brasília (DF)
Rio de Janeiro (RJ)	Confins (MG)
Rio de Janeiro (RJ)	Campos dos Goytacazes (RJ)
Rio de Janeiro (RJ)	São José dos Pinhais (PR)
Rio de Janeiro (RJ)	Florianópolis (SC)
Rio de Janeiro (RJ)	Fortaleza (CE)
Rio de Janeiro (RJ)	Goiânia (GO)
Rio de Janeiro (RJ)	Guarulhos (SP)
Rio de Janeiro (RJ)	Campinas (SP)
Rio de Janeiro (RJ)	Macaé (RJ)
Rio de Janeiro (RJ)	Porto Alegre (RS)
Rio de Janeiro (RJ)	Porto Seguro (BA)
Rio de Janeiro (RJ)	Recife (PE)
Rio de Janeiro (RJ)	Rio de Janeiro (RJ)
Rio de Janeiro (RJ)	Ribeirão Preto (SP)
Rio de Janeiro (RJ)	São José dos Campos (SP)
Rio de Janeiro (RJ)	São Paulo (SP)
Rio de Janeiro (RJ)	Uberlândia (MG)
Rio de Janeiro (RJ)	Vitória (ES)
Rio de Janeiro (RJ)	Campo Grande (MS)
Rio de Janeiro (RJ)	Várzea Grande (MT)
Rio de Janeiro (RJ)	Ilhéus (BA)
Rio de Janeiro (RJ)	Montes Claros (MG)
Rio de Janeiro (RJ)	Navegantes (SC)
Rio de Janeiro (RJ)	Palmas (TO)
Rio de Janeiro (RJ)	Belém (PA)
Rio de Janeiro (RJ)	Rio Largo (AL)
Rio de Janeiro (RJ)	Goianá (MG)
Rio de Janeiro (RJ)	São José do Rio Preto (SP)
Rio de Janeiro (RJ)	Salvador (BA)
Rio de Janeiro (RJ)	São Gonçalo do Amarante (RN)
Rio de Janeiro (RJ)	Belo Horizonte (MG)
Rio de Janeiro (RJ)	Cabo Frio (RJ)
Rio de Janeiro (RJ)	Aracaju (SE)
Rio de Janeiro (RJ)	Parauapebas (PA)
Rio de Janeiro (RJ)	Manaus (AM)
Rio de Janeiro (RJ)	Foz do Iguaçu (PR)
Rio de Janeiro (RJ)	Santa Rita (PB)
Rio de Janeiro (RJ)	São Luís (MA)
Rio de Janeiro (RJ)	Marabá (PA)
Rio de Janeiro (RJ)	Una (BA)
Rio de Janeiro (RJ)	Teresina (PI)
Rio de Janeiro (RJ)	Santarém (PA)
Rio de Janeiro (RJ)	Maringá (PR)
Rio de Janeiro (RJ)	Porto Velho (RO)
Rio de Janeiro (RJ)	Maricá (RJ)
Rio de Janeiro (RJ)	Jundiaí (SP)
Rio de Janeiro (RJ)	Angra dos Reis (RJ)
Rio de Janeiro (RJ)	Paraty (RJ)
Rio de Janeiro (RJ)	Boa Vista (RR)
Rio de Janeiro (RJ)	São Carlos (SP)
Rio Grande (RS)	Porto Alegre (RS)
Rio Largo (AL)	Brasília (DF)
Rio Largo (AL)	Confins (MG)
Rio Largo (AL)	Fortaleza (CE)
Rio Largo (AL)	Goiânia (GO)
Rio Largo (AL)	Guarulhos (SP)
Rio Largo (AL)	Campinas (SP)
Rio Largo (AL)	Recife (PE)
Rio Largo (AL)	Ribeirão Preto (SP)
Rio Largo (AL)	Salvador (BA)
Rio Largo (AL)	Uberlândia (MG)
Rio Largo (AL)	Belo Horizonte (MG)
Rio Largo (AL)	Rio Largo (AL)
Rio Largo (AL)	Várzea Grande (MT)
Rio Largo (AL)	Presidente Prudente (SP)
Rio Largo (AL)	São José do Rio Preto (SP)
Rio Largo (AL)	Rio de Janeiro (RJ)
Rio Largo (AL)	Londrina (PR)
Rio Largo (AL)	São Paulo (SP)
Rio Largo (AL)	Una (BA)
Rio Largo (AL)	São Gonçalo do Amarante (RN)
Rio Largo (AL)	Aracaju (SE)
Rio Largo (AL)	Porto Seguro (BA)
Rio Largo (AL)	Vitória da Conquista (BA)
Rio Largo (AL)	Campina Grande (PB)
Rio Largo (AL)	Porto Alegre (RS)
Rio Verde (GO)	Campinas (SP)
Rio Verde (GO)	Ribeirão Preto (SP)
Rio Verde (GO)	Guarulhos (SP)
Rondonópolis (MT)	Campinas (SP)
Rondonópolis (MT)	Várzea Grande (MT)
Rondonópolis (MT)	Brasília (DF)
Salgueiro (PE)	Recife (PE)
Salvador (BA)	Aracaju (SE)
Salvador (BA)	Confins (MG)
Salvador (BA)	Fortaleza (CE)
Salvador (BA)	Rio de Janeiro (RJ)
Salvador (BA)	Goiânia (GO)
Salvador (BA)	Guarulhos (SP)
Salvador (BA)	Ilhéus (BA)
Salvador (BA)	Campinas (SP)
Salvador (BA)	Lençóis (BA)
Salvador (BA)	Rio Largo (AL)
Salvador (BA)	Petrolina (PE)
Salvador (BA)	Porto Seguro (BA)
Salvador (BA)	Recife (PE)
Salvador (BA)	Vitória da Conquista (BA)
Salvador (BA)	Vitória (ES)
Salvador (BA)	Teixeira de Freitas (BA)
Salvador (BA)	Belo Horizonte (MG)
Salvador (BA)	Brasília (DF)
Salvador (BA)	Várzea Grande (MT)
Salvador (BA)	Salvador (BA)
Salvador (BA)	Porto Alegre (RS)
Salvador (BA)	Florianópolis (SC)
Salvador (BA)	Ribeirão Preto (SP)
Salvador (BA)	São Paulo (SP)
Salvador (BA)	São José dos Pinhais (PR)
Salvador (BA)	Foz do Iguaçu (PR)
Salvador (BA)	Santa Rita (PB)
Salvador (BA)	São Gonçalo do Amarante (RN)
Salvador (BA)	Belém (PA)
Salvador (BA)	Santarém (PA)
Salvador (BA)	Palmas (TO)
Salvador (BA)	São Luís (MA)
Salvador (BA)	Teresina (PI)
Salvador (BA)	Barreiras (BA)
Salvador (BA)	Uberlândia (MG)
Salvador (BA)	Boa Vista (RR)
Salvador (BA)	Una (BA)
Santa Maria (RS)	Porto Alegre (RS)
Santa Maria (RS)	Santa Maria (RS)
Santa Rita (PB)	Aracaju (SE)
Santa Rita (PB)	Confins (MG)
Santa Rita (PB)	Campinas (SP)
Santa Rita (PB)	Recife (PE)
Santa Rita (PB)	Vitória (ES)
Santa Rita (PB)	Brasília (DF)
Santa Rita (PB)	Rio de Janeiro (RJ)
Santa Rita (PB)	Guarulhos (SP)
Santa Rita (PB)	Rio Largo (AL)
Santa Rita (PB)	Salvador (BA)
Santa Rita (PB)	São Gonçalo do Amarante (RN)
Santa Rita (PB)	Santa Rita (PB)
Santa Rita (PB)	São Paulo (SP)
Santa Rita (PB)	Parnamirim (RN)
Santa Rita (PB)	São Luís (MA)
Santa Rita (PB)	Ribeirão Preto (SP)
Santa Rosa (RS)	Porto Alegre (RS)
Santana do Paraíso (MG)	Confins (MG)
Santarém (PA)	Belém (PA)
Santarém (PA)	Manaus (AM)
Santarém (PA)	Campinas (SP)
Santarém (PA)	Santarém (PA)
Santarém (PA)	São Luís (MA)
Santarém (PA)	Recife (PE)
Santarém (PA)	Porto Velho (RO)
Santarém (PA)	Macapá (AP)
Santarém (PA)	Brasília (DF)
Santarém (PA)	Fortaleza (CE)
Santarém (PA)	Salvador (BA)
Santarém (PA)	Rio de Janeiro (RJ)
Santarém (PA)	Altamira (PA)
Santarém (PA)	Parintins (AM)
Santarém (PA)	Itaituba (PA)
Santarém (PA)	Oriximiná (PA)
Santarém (PA)	Alenquer (PA)
Santarém (PA)	Monte Alegre (PA)
Santarém (PA)	Brejo (MA)
Santarém (PA)	Óbidos (PA)
Santarém (PA)	Porto de Moz (PA)
Santarém (PA)	Breves (PA)
Santarém (PA)	Confins (MG)
Santarém (PA)	Almeirim (PA)
Santo Ângelo (RS)	Porto Alegre (RS)
São Benedito (CE)	Fortaleza (CE)
São Borja (RS)	Porto Alegre (RS)
São Carlos (SP)	Campinas (SP)
São Carlos (SP)	Guarulhos (SP)
São Carlos (SP)	São Paulo (SP)
São Carlos (SP)	Brasília (DF)
São Carlos (SP)	Confins (MG)
São Carlos (SP)	Fortaleza (CE)
São Carlos (SP)	Rio de Janeiro (RJ)
São Carlos (SP)	São Carlos (SP)
São Carlos (SP)	Porto Alegre (RS)
São Félix do Araguaia (MT)	Várzea Grande (MT)
São Félix do Araguaia (MT)	Água Boa (MT)
São Félix do Araguaia (MT)	Confresa (MT)
São Félix do Araguaia (MT)	Água Boa (MG)
São Gabriel da Cachoeira (AM)	Eirunepé (AM)
São Gabriel da Cachoeira (AM)	Manaus (AM)
São Gabriel da Cachoeira (AM)	Tefé (AM)
São Gonçalo do Amarante (RN)	Confins (MG)
São Gonçalo do Amarante (RN)	Fernando de Noronha (PE)
São Gonçalo do Amarante (RN)	Goiânia (GO)
São Gonçalo do Amarante (RN)	Guarulhos (SP)
São Gonçalo do Amarante (RN)	Campinas (SP)
São Gonçalo do Amarante (RN)	Recife (PE)
São Gonçalo do Amarante (RN)	Ribeirão Preto (SP)
São Gonçalo do Amarante (RN)	Uberlândia (MG)
São Gonçalo do Amarante (RN)	Fortaleza (CE)
São Gonçalo do Amarante (RN)	São Gonçalo do Amarante (RN)
São Gonçalo do Amarante (RN)	Rio de Janeiro (RJ)
São Gonçalo do Amarante (RN)	Manaus (AM)
São Gonçalo do Amarante (RN)	Campina Grande (PB)
São Gonçalo do Amarante (RN)	Brasília (DF)
São Gonçalo do Amarante (RN)	São Paulo (SP)
São Gonçalo do Amarante (RN)	Salvador (BA)
São Gonçalo do Amarante (RN)	Santa Rita (PB)
São Gonçalo do Amarante (RN)	Juazeiro do Norte (CE)
São Gonçalo do Amarante (RN)	Belém (PA)
São José do Rio Preto (SP)	Várzea Grande (MT)
São José do Rio Preto (SP)	Campinas (SP)
São José do Rio Preto (SP)	Porto Seguro (BA)
São José do Rio Preto (SP)	São José dos Campos (SP)
São José do Rio Preto (SP)	Campo Grande (MS)
São José do Rio Preto (SP)	São Paulo (SP)
São José do Rio Preto (SP)	Confins (MG)
São José do Rio Preto (SP)	São José do Rio Preto (SP)
São José do Rio Preto (SP)	Brasília (DF)
São José do Rio Preto (SP)	Rio Largo (AL)
São José do Rio Preto (SP)	Porto Alegre (RS)
São José do Rio Preto (SP)	Recife (PE)
São José do Rio Preto (SP)	Jundiaí (SP)
São José do Rio Preto (SP)	Ribeirão Preto (SP)
São José do Rio Preto (SP)	Guarulhos (SP)
São José do Rio Preto (SP)	Uberlândia (MG)
São José do Rio Preto (SP)	Belo Horizonte (MG)
São José dos Campos (SP)	Rio de Janeiro (RJ)
São José dos Campos (SP)	Campinas (SP)
São José dos Campos (SP)	Confins (MG)
São José dos Campos (SP)	Porto Alegre (RS)
São José dos Campos (SP)	São Paulo (SP)
São José dos Campos (SP)	Montes Claros (MG)
São José dos Campos (SP)	Belo Horizonte (MG)
São José dos Campos (SP)	Manaus (AM)
São José dos Campos (SP)	Guarulhos (SP)
São José dos Campos (SP)	São José dos Campos (SP)
São José dos Campos (SP)	Jundiaí (SP)
São José dos Campos (SP)	Angra dos Reis (RJ)
São José dos Campos (SP)	São José dos Pinhais (PR)
São José dos Campos (SP)	Vitória (ES)
São José dos Campos (SP)	Florianópolis (SC)
São José dos Campos (SP)	Brasília (DF)
São José dos Campos (SP)	Palmas (TO)
São José dos Pinhais (PR)	Cascavel (PR)
São José dos Pinhais (PR)	Confins (MG)
São José dos Pinhais (PR)	Campo Grande (MS)
São José dos Pinhais (PR)	Várzea Grande (MT)
São José dos Pinhais (PR)	Foz do Iguaçu (PR)
São José dos Pinhais (PR)	Florianópolis (SC)
São José dos Pinhais (PR)	Rio de Janeiro (RJ)
São José dos Pinhais (PR)	Guarulhos (SP)
São José dos Pinhais (PR)	Campinas (SP)
São José dos Pinhais (PR)	Lages (SC)
São José dos Pinhais (PR)	Londrina (PR)
São José dos Pinhais (PR)	Maringá (PR)
São José dos Pinhais (PR)	Navegantes (SC)
São José dos Pinhais (PR)	Porto Alegre (RS)
São José dos Pinhais (PR)	Porto Seguro (BA)
São José dos Pinhais (PR)	Ribeirão Preto (SP)
São José dos Pinhais (PR)	São Paulo (SP)
São José dos Pinhais (PR)	Toledo (PR)
São José dos Pinhais (PR)	Vitória (ES)
São José dos Pinhais (PR)	Presidente Prudente (SP)
São José dos Pinhais (PR)	Rondonópolis (MT)
São José dos Pinhais (PR)	Goiânia (GO)
São José dos Pinhais (PR)	Salvador (BA)
São José dos Pinhais (PR)	São José dos Pinhais (PR)
São José dos Pinhais (PR)	Fortaleza (CE)
São José dos Pinhais (PR)	São José do Rio Preto (SP)
São José dos Pinhais (PR)	Chapecó (SC)
São José dos Pinhais (PR)	Brasília (DF)
São José dos Pinhais (PR)	Joinville (SC)
São José dos Pinhais (PR)	Manaus (AM)
São José dos Pinhais (PR)	Cornélio Procópio (PR)
São José dos Pinhais (PR)	Cianorte (PR)
São José dos Pinhais (PR)	Francisco Beltrão (PR)
São José dos Pinhais (PR)	Guaíra (PR)
São José dos Pinhais (PR)	Campo Mourão (PR)
São José dos Pinhais (PR)	Arapongas (PR)
São José dos Pinhais (PR)	Paranaguá (PR)
São José dos Pinhais (PR)	Paranavaí (PR)
São José dos Pinhais (PR)	União da Vitória (PR)
São José dos Pinhais (PR)	Telêmaco Borba (PR)
São José dos Pinhais (PR)	Pato Branco (PR)
São José dos Pinhais (PR)	Belém (PA)
São José dos Pinhais (PR)	Boa Vista (RR)
São José dos Pinhais (PR)	São José dos Campos (SP)
São José dos Pinhais (PR)	Recife (PE)
São José dos Pinhais (PR)	São Carlos (SP)
São Luís (MA)	Belém (PA)
São Luís (MA)	Confins (MG)
São Luís (MA)	Campinas (SP)
São Luís (MA)	Recife (PE)
São Luís (MA)	Teresina (PI)
São Luís (MA)	Imperatriz (MA)
São Luís (MA)	Salvador (BA)
São Luís (MA)	Vitória (ES)
São Luís (MA)	Parauapebas (PA)
São Luís (MA)	São Luís (MA)
São Luís (MA)	Palmas (TO)
São Luís (MA)	Marabá (PA)
São Luís (MA)	Brasília (DF)
São Luís (MA)	Fortaleza (CE)
São Luís (MA)	Rio de Janeiro (RJ)
São Luís (MA)	Guarulhos (SP)
São Luís (MA)	Florianópolis (SC)
São Luís (MA)	Várzea Grande (MT)
São Luís (MA)	Manaus (AM)
São Luís (MA)	Londrina (PR)
São Luís (MA)	Pedreiras (MA)
São Luís (MA)	Goiânia (GO)
São Luís (MA)	Ribeirão Preto (SP)
São Paulo (SP)	Ponta Grossa (PR)
São Paulo (SP)	Belo Horizonte (MG)
São Paulo (SP)	Brasília (DF)
São Paulo (SP)	Confins (MG)
São Paulo (SP)	Rio de Janeiro (RJ)
São Paulo (SP)	Guarulhos (SP)
São Paulo (SP)	Porto Alegre (RS)
São Paulo (SP)	Porto Seguro (BA)
São Paulo (SP)	Vitória (ES)
São Paulo (SP)	Ribeirão Preto (SP)
São Paulo (SP)	Várzea Grande (MT)
São Paulo (SP)	Recife (PE)
São Paulo (SP)	Campinas (SP)
São Paulo (SP)	São Paulo (SP)
São Paulo (SP)	São José dos Pinhais (PR)
São Paulo (SP)	Salvador (BA)
São Paulo (SP)	Aracaju (SE)
São Paulo (SP)	Campo Grande (MS)
São Paulo (SP)	Caldas Novas (GO)
São Paulo (SP)	Caxias do Sul (RS)
São Paulo (SP)	Presidente Prudente (SP)
São Paulo (SP)	Florianópolis (SC)
São Paulo (SP)	Goiânia (GO)
São Paulo (SP)	Ilhéus (BA)
São Paulo (SP)	Londrina (PR)
São Paulo (SP)	Maringá (PR)
São Paulo (SP)	Rio Largo (AL)
São Paulo (SP)	Navegantes (SC)
São Paulo (SP)	São Gonçalo do Amarante (RN)
São Paulo (SP)	Uberlândia (MG)
São Paulo (SP)	Goianá (MG)
São Paulo (SP)	Santa Rita (PB)
São Paulo (SP)	Fortaleza (CE)
São Paulo (SP)	Foz do Iguaçu (PR)
São Paulo (SP)	Cruz (CE)
São Paulo (SP)	Franca (SP)
São Paulo (SP)	Jundiaí (SP)
São Paulo (SP)	Angra dos Reis (RJ)
São Paulo (SP)	Paraty (RJ)
São Paulo (SP)	São José do Rio Preto (SP)
São Paulo (SP)	São José dos Campos (SP)
São Paulo (SP)	Itanhaém (SP)
São Paulo (SP)	Ubatuba (SP)
São Paulo (SP)	Cabo Frio (RJ)
São Paulo (SP)	Macaé (RJ)
São Paulo (SP)	Uberaba (MG)
São Paulo (SP)	Arealva (SP)
São Paulo (SP)	Araçatuba (SP)
São Paulo (SP)	Dourados (MS)
São Paulo (SP)	Marília (SP)
São Paulo (SP)	Palmas (TO)
São Paulo (SP)	Barretos (SP)
São Paulo (SP)	Três Lagoas (MS)
São Paulo (SP)	Jaguaruna (SC)
São Paulo (SP)	Joinville (SC)
São Paulo (SP)	Una (BA)
São Paulo (SP)	São Carlos (SP)
São Paulo (SP)	Chapecó (SC)
Serra Talhada (PE)	Recife (PE)
Sinop (MT)	Várzea Grande (MT)
Sinop (MT)	Campinas (SP)
Sinop (MT)	Sinop (MT)
Sinop (MT)	Guarulhos (SP)
Sinop (MT)	Arealva (SP)
Sinop (MT)	Brasília (DF)
Sinop (MT)	Campo Grande (MS)
Sobral (CE)	Fortaleza (CE)
Sorocaba (SP)	Campinas (SP)
Sorocaba (SP)	Rio de Janeiro (RJ)
Sorocaba (SP)	Jundiaí (SP)
Sorriso (MT)	Várzea Grande (MT)
Sorriso (MT)	Rondonópolis (MT)
Sorriso (MT)	Brasília (DF)
Tabatinga (AM)	Manaus (AM)
Tabatinga (AM)	Tefé (AM)
Tabatinga (AM)	Tabatinga (AM)
Tabatinga (AM)	Confins (MG)
Tangará da Serra (MT)	Várzea Grande (MT)
Tangará da Serra (MT)	Juína (MT)
Tangará da Serra (MT)	Aripuanã (MT)
Tangará da Serra (MT)	Pontes e Lacerda (MT)
Tangará da Serra (MT)	Nova Mutum (MT)
Tauá (CE)	Fortaleza (CE)
Tefé (AM)	Manaus (AM)
Tefé (AM)	Tabatinga (AM)
Tefé (AM)	Boa Vista (RR)
Tefé (AM)	Eirunepé (AM)
Tefé (AM)	Coari (AM)
Tefé (AM)	São Gabriel da Cachoeira (AM)
Tefé (AM)	Carauari (AM)
Teixeira de Freitas (BA)	Confins (MG)
Teixeira de Freitas (BA)	Salvador (BA)
Teixeira de Freitas (BA)	Belo Horizonte (MG)
Telêmaco Borba (PR)	São José dos Pinhais (PR)
Telêmaco Borba (PR)	Cornélio Procópio (PR)
Teresina (PI)	Belém (PA)
Teresina (PI)	Campinas (SP)
Teresina (PI)	Recife (PE)
Teresina (PI)	São Luís (MA)
Teresina (PI)	Teresina (PI)
Teresina (PI)	Brasília (DF)
Teresina (PI)	Várzea Grande (MT)
Teresina (PI)	Parnaíba (PI)
Teresina (PI)	Confins (MG)
Teresina (PI)	Guarulhos (SP)
Teresina (PI)	Fortaleza (CE)
Teresina (PI)	Juazeiro do Norte (CE)
Teresina (PI)	Salvador (BA)
Teresina (PI)	Rio de Janeiro (RJ)
Teresina (PI)	São Paulo (SP)
Teresina (PI)	Ribeirão Preto (SP)
Teresina (PI)	Petrolina (PE)
Toledo (PR)	São José dos Pinhais (PR)
Torres (RS)	Porto Alegre (RS)
Três Lagoas (MS)	Campinas (SP)
Três Lagoas (MS)	São Paulo (SP)
Tucuruí (PA)	Belém (PA)
Ubatuba (SP)	São Paulo (SP)
Uberaba (MG)	Confins (MG)
Uberaba (MG)	Araxá (MG)
Uberaba (MG)	São Paulo (SP)
Uberaba (MG)	Ribeirão Preto (SP)
Uberaba (MG)	Uberlândia (MG)
Uberlândia (MG)	Confins (MG)
Uberlândia (MG)	Várzea Grande (MT)
Uberlândia (MG)	Rio de Janeiro (RJ)
Uberlândia (MG)	Campinas (SP)
Uberlândia (MG)	Montes Claros (MG)
Uberlândia (MG)	Rio Largo (AL)
Uberlândia (MG)	Porto Seguro (BA)
Uberlândia (MG)	Recife (PE)
Uberlândia (MG)	São Gonçalo do Amarante (RN)
Uberlândia (MG)	Uberlândia (MG)
Uberlândia (MG)	Corumbá (MS)
Uberlândia (MG)	Brasília (DF)
Uberlândia (MG)	Ribeirão Preto (SP)
Uberlândia (MG)	São José dos Pinhais (PR)
Uberlândia (MG)	São Paulo (SP)
Uberlândia (MG)	Guarulhos (SP)
Uberlândia (MG)	Passo Fundo (RS)
Uberlândia (MG)	Goiânia (GO)
Uberlândia (MG)	Salvador (BA)
Uberlândia (MG)	Manaus (AM)
Una (BA)	Guarulhos (SP)
Una (BA)	Fortaleza (CE)
Una (BA)	Rio de Janeiro (RJ)
Una (BA)	Ilhéus (BA)
Una (BA)	São Paulo (SP)
Una (BA)	Brasília (DF)
Una (BA)	Confins (MG)
Una (BA)	Campinas (SP)
União da Vitória (PR)	São José dos Pinhais (PR)
União da Vitória (PR)	Francisco Beltrão (PR)
Uruguaiana (RS)	Porto Alegre (RS)
Valença (BA)	Confins (MG)
Varginha (MG)	Confins (MG)
Varginha (MG)	Santana do Paraíso (MG)
Várzea Grande (MT)	Alta Floresta (MT)
Várzea Grande (MT)	Brasília (DF)
Várzea Grande (MT)	Barra do Garças (MT)
Várzea Grande (MT)	Confins (MG)
Várzea Grande (MT)	Campo Grande (MS)
Várzea Grande (MT)	São José dos Pinhais (PR)
Várzea Grande (MT)	Rio de Janeiro (RJ)
Várzea Grande (MT)	Goiânia (GO)
Várzea Grande (MT)	Guarulhos (SP)
Várzea Grande (MT)	Campinas (SP)
Várzea Grande (MT)	Londrina (PR)
Várzea Grande (MT)	Porto Alegre (RS)
Várzea Grande (MT)	Porto Seguro (BA)
Várzea Grande (MT)	Porto Velho (RO)
Várzea Grande (MT)	Recife (PE)
Várzea Grande (MT)	Ribeirão Preto (SP)
Várzea Grande (MT)	Sorriso (MT)
Várzea Grande (MT)	São José do Rio Preto (SP)
Várzea Grande (MT)	Uberlândia (MG)
Várzea Grande (MT)	Vilhena (RO)
Várzea Grande (MT)	Cacoal (RO)
Várzea Grande (MT)	Sinop (MT)
Várzea Grande (MT)	Manaus (AM)
Várzea Grande (MT)	Maringá (PR)
Várzea Grande (MT)	Petrolina (PE)
Várzea Grande (MT)	Salvador (BA)
Várzea Grande (MT)	Ji-Paraná (RO)
Várzea Grande (MT)	São Paulo (SP)
Várzea Grande (MT)	Várzea Grande (MT)
Várzea Grande (MT)	Rondonópolis (MT)
Várzea Grande (MT)	Presidente Prudente (SP)
Várzea Grande (MT)	Rio Largo (AL)
Várzea Grande (MT)	Teresina (PI)
Várzea Grande (MT)	São Luís (MA)
Várzea Grande (MT)	São Félix do Araguaia (MT)
Várzea Grande (MT)	Água Boa (MT)
Várzea Grande (MT)	Juína (MT)
Várzea Grande (MT)	Tangará da Serra (MT)
Várzea Grande (MT)	Confresa (MT)
Várzea Grande (MT)	Aripuanã (MT)
Várzea Grande (MT)	Belém (PA)
Várzea Grande (MT)	Palmas (TO)
Várzea Grande (MT)	Jundiaí (SP)
Várzea Grande (MT)	Água Boa (MG)
Várzea Grande (MT)	Belo Horizonte (MG)
Várzea Grande (MT)	Boa Vista (RR)
Várzea Grande (MT)	Nova Mutum (MT)
Várzea Grande (MT)	Juara (MT)
Várzea Grande (MT)	Pontes e Lacerda (MT)
Várzea Grande (MT)	Canarana (MT)
Várzea Grande (MT)	Primavera do Leste (MT)
Várzea Grande (MT)	Lucas do Rio Verde (MT)
Vilhena (RO)	Várzea Grande (MT)
Vilhena (RO)	Campinas (SP)
Vitória (ES)	Confins (MG)
Vitória (ES)	São José dos Pinhais (PR)
Vitória (ES)	Rio de Janeiro (RJ)
Vitória (ES)	Guarulhos (SP)
Vitória (ES)	Campinas (SP)
Vitória (ES)	Porto Seguro (BA)
Vitória (ES)	Recife (PE)
Vitória (ES)	Salvador (BA)
Vitória (ES)	Ribeirão Preto (SP)
Vitória (ES)	São José do Rio Preto (SP)
Vitória (ES)	Vitória (ES)
Vitória (ES)	Brasília (DF)
Vitória (ES)	Governador Valadares (MG)
Vitória (ES)	São Paulo (SP)
Vitória (ES)	Fortaleza (CE)
Vitória (ES)	Cabo Frio (RJ)
Vitória (ES)	Porto Alegre (RS)
Vitória (ES)	Jundiaí (SP)
Vitória (ES)	Goiânia (GO)
Vitória (ES)	São José dos Campos (SP)
Vitória (ES)	Ilhéus (BA)
Vitória (ES)	Santa Rita (PB)
Vitória (ES)	Florianópolis (SC)
Vitória (ES)	São Luís (MA)
Vitória (ES)	Belém (PA)
Vitória da Conquista (BA)	Confins (MG)
Vitória da Conquista (BA)	Ilhéus (BA)
Vitória da Conquista (BA)	Campinas (SP)
Vitória da Conquista (BA)	Salvador (BA)
Vitória da Conquista (BA)	Vitória da Conquista (BA)
Vitória da Conquista (BA)	Guarulhos (SP)
Vitória da Conquista (BA)	Jundiaí (SP)
Vitória da Conquista (BA)	Ribeirão Preto (SP)
Vitória da Conquista (BA)	Brasília (DF)
Vitória da Conquista (BA)	Recife (PE)
