# Supplementary material for: The impact of Brazil’s transport network on the spread of COVID-19
Source: Sci Rep. 2023 Feb 8;13:2240. doi: 10.1038/s41598-022-27139-1 (PMC9906601; doi:10.1038/s41598-022-27139-1)
Supplement: Supplementary file 3 — Supplementary Information 3. [file 41598_2022_27139_MOESM3_ESM.zip]

Archive with 6 entries (5 files):
- BR_Municipios_2020/
- BR_Municipios_2020/BR_Municipios_2020.cpg
- BR_Municipios_2020/BR_Municipios_2020.dbf
- BR_Municipios_2020/BR_Municipios_2020.prj
- BR_Municipios_2020/BR_Municipios_2020.shp
- BR_Municipios_2020/BR_Municipios_2020.shx
