# Supplementary material for: The impact of Brazil’s transport network on the spread of COVID-19
Source: Sci Rep. 2023 Feb 8;13:2240. doi: 10.1038/s41598-022-27139-1 (PMC9906601; doi:10.1038/s41598-022-27139-1)
Supplement: Supplementary file 3 — Supplementary Information 3. [file 41598_2022_27139_MOESM3_ESM.zip › BR_Municipios_2020/BR_Municipios_2020.prj]

GEOGCS["GCS_SIRGAS_2000",DATUM["D_SIRGAS_2000",SPHEROID["GRS_1980",6378137.0,298.257222101]],PRIMEM["Greenwich",0.0],UNIT["Degree",0.0174532925199433],AUTHORITY["EPSG",4674]]
